# Supplementary material for: Natural Yeast Promoter Variants Reveal Epistasis in the Generation of Transcriptional-Mediated Noise and Its Potential Benefit in Stressful Conditions
Source: Genome Biol Evol. 2015 Mar 11;7(4):969–84. doi: 10.1093/gbe/evv047 (PMC4419794; doi:10.1093/gbe/evv047)
Supplement: Supplementary Data [file supp_evv047_Liu_et_al_Supplementary_Table_3.xls]

## Sheet: Sequencing results
#Read_name	chrom	begin	end	strand	length	gene	name	unimodal/bimodal	note
NewNoisyClones_A01-PrimSeqpUG35promless.ab1	chr04	341226	341926	1	700	YDL061C	RPS29B	bi	40 bp before 5'UTR intron
NewNoisyClones_A02-PrimSeqpUG35promless.ab1	chr14	345487	345916	1	429	YNL154C	YCK2	bi	200bp before ATG
NewNoisyClones_A03-PrimSeqpUG35promless.ab1	chr05	140362	140965	1	603	YEL008C-A		bi	ORF in the fragment
NewNoisyClones_A04-PrimSeqpUG35promless.ab1	chr16	121465	121750	-1	285	YPL226W	NEW1	bi	17bp before ATG
NewNoisyClones_A05-PrimSeqpUG35promless.ab1	chr12	197902	198871	-1	969		SNR30	bi	promoter of snRNA
NewNoisyClones_A06-PrimSeqpUG35promless.ab1	chr04	652724	653587	-1	863	YDR099W	BMH2	bi	contains 5'UTR intron
NewNoisyClones_A07-PrimSeqpUG35promless.ab1	chr04	341226	341926	1	700	YDL061C	RPS29B	bi	40 before ATG 5'UTR intron
NewNoisyClones_A08-PrimSeqpUG35promless.ab1	chr16	623162	623714	-1	552	YPR028W	YOP1	bi	contains part of the ORF
NewNoisyClones_A09-PrimSeqpUG35promless.ab1	chr15	258740	259351	-1	611		SNR50	bi	promoter of snRNA
NewNoisyClones_A10-PrimSeqpUG35promless.ab1	chr04	1468472	1469302	1	830	YDR508C	GNP1	bi	30bp before ATG
NewNoisyClones_A11-PrimSeqpUG35promless.ab1	chr04	341226	341926	1	700	YDL061C	RPS29B	bi	40bp before ATG 5'UTR intron
NewNoisyClones_A12-PrimSeqpUG35promless.ab1	chr08	505222	506123	1	901	YHR203C	RPS4B	bi	contains part of the ORF
NewNoisyClones_B01-PrimSeqpUG35promless.ab1	chr05	33421	34369	1	948	YEL063C	CAN1	bi	contains part of the ORF
NewNoisyClones_B02-PrimSeqpUG35promless.ab1	chr12	197950	198871	-1	921		SNR30	bi	promoter of snRNA
NewNoisyClones_B03-PrimSeqpUG35promless.ab1	chr04	556343	556846	1	503	YDR050C	TPI1	bi	contains part of the ORF
NewNoisyClones_B04-PrimSeqpUG35promless.ab1	chr12	198313	198808	-1	495		SNR30	bi	promoter of snRNA
NewNoisyClones_B05-PrimSeqpUG35promless.ab1	chr06	74506	75332	-1	826	YFL031W	HAC1	bi	contains part of the ORF
NewNoisyClones_B06-PrimSeqpUG35promless.ab1	chr08	212749	213681	1	932	YHR055C	CUP1-2	bi	30bp before ATG
NewNoisyClones_B07-PrimSeqpUG35promless.ab1	chr04	1384840	1385156	-1	316	YDR461W	MFA1	bi	20bp before ATG
NewNoisyClones_B08-PrimSeqpUG35promless.ab1	chr04	652605	653587	-1	982	YDR099W	BMH2	bi	contain 5'UTR intron
NewNoisyClones_B09-PrimSeqpUG35promless.ab1	chr07	76192	76880	-1	688	YGL225W	VRG4	bi	14bp before ATG
NewNoisyClones_B10-PrimSeqpUG35promless.ab1	chr10	207378	207845	-1	467	YJL111W	CCT7	bi	32bp before ATG
NewNoisyClones_B11-PrimSeqpUG35promless.ab1	chr02	501552	502527	1	975	YBR132C	AGP2	bi	110bp before ATG
NewNoisyClones_B12-PrimSeqpUG35promless.ab1	chr04	341226	341926	1	700	YDL061C	RPS29B	bi	40bp before ATG 5'UTR intron
NewNoisyClones_C01-PrimSeqpUG35promless.ab1	chr15	258740	259351	-1	611		SNR50	bi	promoter of snRNA
NewNoisyClones_C02-PrimSeqpUG35promless.ab1	chr12	197895	198871	-1	976		SNR30	bi	promoter of snRNA
NewNoisyClones_C03-PrimSeqpUG35promless.ab1	chr05	544698	545638	-1	940	YER177W	BMH1	bi	contains part of the ORF
NewNoisyClones_C04-PrimSeqpUG35promless.ab1	chr07	76192	76880	-1	688	YGL225W	VRG4	bi	14bp before ATG
NewNoisyClones_C05-PrimSeqpUG35promless.ab1	chr05	544727	545638	-1	911	YER177W	BMH1	bi	contains part of the ORF
NewNoisyClones_C06-PrimSeqpUG35promless.ab1	chr04	1468472	1469317	1	845	YDR508C	GNP1	bi	30bp before ATG
NewNoisyClones_C07-PrimSeqpUG35promless.ab1	chr12	241765	242244	-1	479	YLR048W	RPS0B	uni	contains part of the ORF
NewNoisyClones_C08-PrimSeqpUG35promless.ab1	chr10	745187	745396	1	209	YJR162C		uni	contains part of the ORF
NewNoisyClones_C09-PrimSeqpUG35promless.ab1	chr16	794224	795035	-1	811	YPR132W	RPS23B	uni	contains part of the ORF
NewNoisyClones_C10-PrimSeqpUG35promless.ab1	chr16	794314	795035	-1	721	YPR132W	RPS23B	uni	contains part of the ORF
NewNoisyClones_C11-PrimSeqpUG35promless.ab2								uni	not sequenced
NewNoisyClones_C12-PrimSeqpUG35promless.ab1	chr15	101154	101566	1	412			uni	no known promoter found
NewNoisyClones_D01-PrimSeqpUG35promless.ab1	chr04	974175	974596	-1	421			uni	no known promoter found
NewNoisyClones_D02-PrimSeqpUG35promless.ab1	chr13	291059	291720	1	661			uni	no known promoter found
NewNoisyClones_D03-PrimSeqpUG35promless.ab2								uni	not sequenced
NewNoisyClones_D04-PrimSeqpUG35promless.ab1	chr13	558857	559144	-1	287	YMR147W		uni	55bp before ATG
NewNoisyClones_D05-PrimSeqpUG35promless.ab1	chr08	198307	199084	1	777	YHR046C	INM1	uni	22bp before ATG
NewNoisyClones_D06-PrimSeqpUG35promless.ab1	chr08	198307	199084	1	777	YHR046C	INM1	uni	22bp before ATG
NewNoisyClones_D07-PrimSeqpUG35promless.ab1	chr02	429048	429658	-1	700			uni	no known promoter found
NewNoisyClones_D08-PrimSeqpUG35promless.ab1	chr08	508244	509009	-1	765	YHR205W	SCH9	uni	350bp before ATG
NewNoisyClones_D09-PrimSeqpUG35promless.ab1	chr02	451878	452748	-1	870	YBR106W	PHO88	uni	contains part of the ORF
NewNoisyClones_D10-PrimSeqpUG35promless.ab1	chr03	127501	128269	-1	768	YCR008W	SAT4	uni	201bp before ATG
NewNoisyClones_D11-PrimSeqpUG35promless.ab1	chr02	590863	591660	-1	797			uni	no known promoter found
NewNoisyClones_D12-PrimSeqpUG35promless.ab1	chr10	83124	83469	-1	345	YJL184W	GON7	uni	contains part of the ORF
NewNoisyClones_E01-PrimSeqpUG35promless.ab1	chr15	891588	892152	1	564	YOR306C	MCH5	uni	156bp before ATG
NewNoisyClones_E02-PrimSeqpUG35promless.ab1	chr02	451900	452748	-1	848			uni	no known promoter found
NewNoisyClones_E03-PrimSeqpUG35promless.ab1	chr07	208700	208920	-1	220	YGL157W	ARI1	uni	78bp before ATG
NewNoisyClones_E04-PrimSeqpUG35promless.ab1	chr02	562929	563345	1	416			uni	no known promoter found
NewNoisyClones_E05-PrimSeqpUG35promless.ab1	chr02	562929	563346	1	417			uni	no known promoter found
NewNoisyClones_E06-PrimSeqpUG35promless.ab1	chr05	511634	512449	-1	815	YER166W	DNF1	uni	300bp before ATG
NewNoisyClones_E07-PrimSeqpUG35promless.ab1	chr11	526259	526848	1	589	YKR048C	NAP1	uni	contains part of the ORF
NewNoisyClones_E08-PrimSeqpUG35promless.ab1	chr09	282274	283107	1	833	YIL038C	NOT3	uni	contains part of the ORF
NewNoisyClones_E09-PrimSeqpUG35promless.ab1	chr10	702391	703569	-1	1178	YJR146W		uni	316bp before ATG
NewNoisyClones_E10-PrimSeqpUG35promless.ab1	chr04	1164914	1165625	-1	711			uni	no known promoter found
NewNoisyClones_E11-PrimSeqpUG35promless.ab1	chr15	948866	949834	1	968	YOR335C	ALA1	uni	243bp before ATG
NewNoisyClones_E12-PrimSeqpUG35promless.ab1	chr13	252855	253267	1	412	YML008C	ERG6	uni	contains part of the ORF
NewNoisyClones_F01-PrimSeqpUG35promless.ab1	chr09	282274	283123	1	849	YIL038C	NOT3	uni	contains part of the ORF
NewNoisyClones_F02-PrimSeqpUG35promless.ab1	chr09	82948	83285	1	337	YIL143C	SSL2	uni	contains part of the ORF
NewNoisyClones_F03-PrimSeqpUG35promless.ab1	chr12	837517	837938	-1	421			uni	no known promoter found
NewNoisyClones_F04-PrimSeqpUG35promless.ab1	chr08	150121	150556	-1	435			uni	no known promoter found
NewNoisyClones_F05-PrimSeqpUG35promless.ab1	chr09	82948	83285	1	337	YIL143C	SSL2	uni	contains part of the ORF
NewNoisyClones_F06-PrimSeqpUG35promless.ab1	chr16	876197	877017	1	820	YPR166C	MRP2	uni	ORF in the fragment
NewNoisyClones_F07-PrimSeqpUG35promless.ab1	chr16	408770	409140	1	370	YPL078C	ATP4	uni	26bp before ATG
NewNoisyClones_F08-PrimSeqpUG35promless.ab1	chr16	876197	877185	1	988	YPR166C	MRP2	uni	ORF in the fragment
NewNoisyClones_F09-PrimSeqpUG35promless.ab1	chr13	556608	557065	1	457	YMR145C	NDE1	uni	133bp avant
NewNoisyClones_F10-PrimSeqpUG35promless.ab1	chr02	562929	563346	1	417			uni	no known promoter found
NewNoisyClones_F11-PrimSeqpUG35promless.ab1	chr13	451404	452214	1	810	YMR091C	NPL6	uni	39bp before ATG
NewNoisyClones_F12-PrimSeqpUG35promless.ab1	chr05	491978	492695	1	717	YER159C	BUR6	uni	contains part of the ORF
NewNoisyClones_G01-PrimSeqpUG35promless.ab1	chr10	192138	192507	-1	369	YJL117W	PHO86	uni	24bp before ATG
NewNoisyClones_G02-PrimSeqpUG35promless.ab1	chr16	411695	412607	-1	912	YPL075W	GCR1	uni	contains part of the ORF
NewNoisyClones_G03-PrimSeqpUG35promless.ab1	chr09	82948	83285	1	337	YIL143C	SSL2	uni	contains part of the ORF
NewNoisyClones_G04-PrimSeqpUG35promless.ab1	chr15	510811	511846	-1	1035	YOR099W	KTR1	uni	contains part of the ORF
NewNoisyClones_G05-PrimSeqpUG35promless.ab1	chr07	949385	950259	1	874			uni	no known promoter found
NewNoisyClones_G06-PrimSeqpUG35promless.ab1	chr04	1164914	1165625	-1	711			uni	no known promoter found
NewNoisyClones_G07-PrimSeqpUG35promless.ab1	chr05	490821	491359	1	538	YER158C		uni	260bp before ATG
NewNoisyClones_G08-PrimSeqpUG35promless.ab1	chr15	256031	256456	-1	425	YOL036W		uni	289bp before ATG
NewNoisyClones_G09-PrimSeqpUG35promless.ab1	chr10	192138	192507	-1	369	YJL117W	PHO86	uni	24bp before ATG
NewNoisyClones_G10-PrimSeqpUG35promless.ab1	chr15	101154	101566	1	412			uni	no known promoter found
NewNoisyClones_G11-PrimSeqpUG35promless.ab1	chr14	491233	491519	-1	286	YNL071W	LAT1	uni	4 bp before ATG
NewNoisyClones_G12-PrimSeqpUG35promless.ab1	chr14	491233	491519	-1	286	YNL071W	LAT1	uni	4 bp before ATG
NewNoisyClones_H01-PrimSeqpUG35promless.ab1	chr09	82948	83285	1	337	YIL143C	SSL2	uni	contains part of the ORF
NewNoisyClones_H02-PrimSeqpUG35promless.ab1	chr02	716392	716854	1	462	YBR248C	HIS7	uni	contains part of the ORF
NewNoisyClones_H03-PrimSeqpUG35promless.ab1	chr05	511443	512449	-1	1006	YER166W	DNF1	uni	300bp before ATG
NewNoisyClones_H04-PrimSeqpUG35promless.ab1	chr02	562929	563346	1	417			uni	no known promoter found
NewNoisyClones_H05-PrimSeqpUG35promless.ab1	chr12	845812	846281	1	469			uni	no known promoter found
NewNoisyClones_H06-PrimSeqpUG35promless.ab1	chr04	872147	872910	-1	763			uni	no known promoter found
NewNoisyClones_H07-PrimSeqpUG35promless.ab1	chr12	902921	903799	-1	878	YLR390W-A	CCW14	uni	contains part of the ORF
NewNoisyClones_H08-PrimSeqpUG35promless.ab1	chr13	668119	668624	-1	505	YMR203W	TOM40	uni	contains part of the ORF
NewNoisyClones_H09-PrimSeqpUG35promless.ab1	chr10	130803	131553	1	750	YJL155C	FBP26	uni	150bp before ATG
NewNoisyClones_H10-PrimSeqpUG35promless.ab1	chr09	82948	83285	1	337	YIL143C	SSL2	uni	contains part of the ORF
NewNoisyClones_H11-PrimSeqpUG35promless.ab1	chr13	558857	559144	-1	287	YMR147W		uni	55bp before ATG
NewNoisyClones_H12-PrimSeqpUG35promless.ab1								uni	No alignment found
AP9	chr14	51899	52725	1	826	YNL309W	STB1	uni	contains part of the ORF
AP22	chr15	778858	779788	-1	930			uni	no known promoter found
AP35		507925	509009	1	1084			uni	no known promoter found
Mean length					647.927
