# Supplementary material for: Natural Yeast Promoter Variants Reveal Epistasis in the Generation of Transcriptional-Mediated Noise and Its Potential Benefit in Stressful Conditions
Source: Genome Biol Evol. 2015 Mar 11;7(4):969–84. doi: 10.1093/gbe/evv047 (PMC4419794; doi:10.1093/gbe/evv047)
Supplement: Supplementary Data [file supp_evv047_Liu_et_al_Supplementary_Table_4.xls]

## Sheet: Feuil1
#Chr	Position	Ref S228c	Alt EC1118	Status	Gene	Name	Number of fragments containing the promoter
chr02	501576	A	T	UPSTREAM	YBR132C	AGP2	1
chr02	501990	C	T	UPSTREAM	YBR132C
chr02	502058	G	A	UPSTREAM	YBR132C
chr02	502111	T	C	UPSTREAM	YBR132C
chr02	502224	G	A	UPSTREAM	YBR132C
chr02	502292	C	T	UPSTREAM	YBR132C
chr02	502305	A	T	UPSTREAM	YBR132C
chr02	502313	G	A	UPSTREAM	YBR132C
chr02	716467	C	T	UPSTREAM	YBR248C	HIS7	1
chr02	716483	G	A	UPSTREAM	YBR248C
chr03	128224	T	C	UPSTREAM	YCR008W	SAT4	1
chr04	652634	C	CC	UPSTREAM	YDR099W	BMH2	2
chr04	652695	T	G	UPSTREAM	YDR099W
chr04	653246	T	C	UPSTREAM	YDR099W
chr04	653336	C	T	UPSTREAM	YDR099W
chr04	653403	T	C	UPSTREAM	YDR099W
chr04	1468519	A	AA	UPSTREAM	YDR508C	GNP1	2
chr04	1468562	G	A	UPSTREAM	YDR508C
chr04	1468662	AA	A	UPSTREAM	YDR508C
chr04	1468720	C	A	UPSTREAM	YDR508C
chr04	1468817	C	A	UPSTREAM	YDR508C
chr04	1468887	TT	T	UPSTREAM	YDR508C
chr04	1468900	C	T	UPSTREAM	YDR508C
chr04	1468935	A	G	UPSTREAM	YDR508C
chr04	1469066	C	T	UPSTREAM	YDR508C
chr04	1469161	A	G	UPSTREAM	YDR508C
chr04	1469246	G	A	UPSTREAM	YDR508C
chr04	1469247	A	AA	UPSTREAM	YDR508C
chr04	1469271	A	G	UPSTREAM	YDR508C
chr04	1469289	T	A	UPSTREAM	YDR508C
chr04	1469311	T	A	UPSTREAM	YDR508C
chr05	33551	A	G	UPSTREAM	YEL063C	CAN1	1
chr05	33621	A	AA	UPSTREAM	YEL063C
chr05	33782	C	A	UPSTREAM	YEL063C
chr05	34040	A	G	UPSTREAM	YEL063C
chr05	34050	G	A	UPSTREAM	YEL063C
chr05	34052	T	A	UPSTREAM	YEL063C
chr05	34310	G	A	UPSTREAM	YEL063C
chr05	34320	G	GG	UPSTREAM	YEL063C
chr05	140700	C	T	UPSTREAM	YEL009C	GCN4	1
chr05	492129	C	T	UPSTREAM	YER159C	BUR6	1
chr05	511800	T	C	UPSTREAM	YER166W	DNF1	2
chr05	511824	C	T	UPSTREAM	YER166W
chr05	545025	G	T	UPSTREAM	YER177W	BMH1	2
chr05	545199	GGGG	G	UPSTREAM	YER177W
chr06	74522	TT	T	UPSTREAM	YFL031W	HAC1	1
chr06	74531	A	AA	UPSTREAM	YFL031W
chr06	74548	C	T	UPSTREAM	YFL031W
chr06	74566	G	GG	UPSTREAM	YFL031W
chr06	74604	A	ATATATA	UPSTREAM	YFL031W
chr06	74709	A	AAA	UPSTREAM	YFL031W
chr06	74817	G	C	UPSTREAM	YFL031W
chr06	74848	A	T	UPSTREAM	YFL031W
chr06	74849	G	C	UPSTREAM	YFL031W
chr06	74850	AA	A	UPSTREAM	YFL031W
chr06	74858	A	G	UPSTREAM	YFL031W
chr06	74862	A	G	UPSTREAM	YFL031W
chr06	74864	A	G	UPSTREAM	YFL031W
chr07	76247	A	G	UPSTREAM	YGL225W	VRG4	2
chr07	76310	A	AA	UPSTREAM	YGL225W
chr07	76490	C	T	UPSTREAM	YGL225W
chr07	76512	G	A	UPSTREAM	YGL225W
chr07	76519	G	A	UPSTREAM	YGL225W
chr07	76663	G	C	UPSTREAM	YGL225W
chr07	208776	A	ATTTCTATAAATTCGGCCGAA	UPSTREAM	YGL157W	ARI1	1
chr07	208835	G	T	UPSTREAM	YGL157W
chr08	198394	G	C	UPSTREAM	YHR046C	INM1	2
chr08	198485	TTTT	T	UPSTREAM	YHR046C
chr08	198549	T	C	UPSTREAM	YHR046C
chr08	198648	A	G	UPSTREAM	YHR046C
chr08	215155	C	T	UPSTREAM	YHR055C	CUP1	1
chr08	215281	C	A	UPSTREAM	YHR055C
chr08	215511	C	T	UPSTREAM	YHR055C
chr08	508824	AAAA	A	UPSTREAM	YHR205W	SCH9	1
chr09	83061	C	T	UPSTREAM	YIL143C	SSL2	5
chr09	83067	T	C	UPSTREAM	YIL143C
chr09	83076	G	A	UPSTREAM	YIL143C
chr09	83076	G	GT	UPSTREAM	YIL143C
chr09	83081	T	G	UPSTREAM	YIL143C
chr09	83083	TT	T	UPSTREAM	YIL143C
chr09	83087	T	C	UPSTREAM	YIL143C
chr09	83104	A	C	UPSTREAM	YIL143C
chr10	83220	T	C	UPSTREAM	YJL184W	GON7	1
chr10	83271	G	C	UPSTREAM	YJL184W
chr10	83298	G	A	UPSTREAM	YJL184W
chr10	83388	G	A	UPSTREAM	YJL184W
chr10	131062	TT	T	UPSTREAM	YJL155C	FBP26	1
chr10	131168	C	T	UPSTREAM	YJL155C
chr10	131236	T	C	UPSTREAM	YJL155C
chr10	131240	C	T	UPSTREAM	YJL155C
chr10	131358	C	T	UPSTREAM	YJL155C
chr10	192487	A	G	UPSTREAM	YJL117W	PHO86	2
chr10	207460	ATTGCA	A	UPSTREAM	YJL111W
chr10	207695	T	A	UPSTREAM	YJL111W
chr10	207758	AAA	A	UPSTREAM	YJL111W
chr10	703339	A	G	UPSTREAM	YJR146W		1
chr10	703431	C	T	UPSTREAM	YJR146W
chr10	703435	T	G	UPSTREAM	YJR146W
chr10	703440	AA	A	UPSTREAM	YJR146W
chr10	703446	T	A	UPSTREAM	YJR146W
chr10	703466	C	A	UPSTREAM	YJR146W
chr10	745270	A	G	UPSTREAM	YJR162C		1
chr10	745275	C	A	UPSTREAM	YJR162C
chr10	745277	A	C	UPSTREAM	YJR162C
chr10	745278	T	G	UPSTREAM	YJR162C
chr10	745284	T	A	UPSTREAM	YJR162C
chr10	745310	G	T	UPSTREAM	YJR162C
chr10	745315	G	GAG	UPSTREAM	YJR162C
chr10	745319	G	GT	UPSTREAM	YJR162C
chr10	745321	A	G	UPSTREAM	YJR162C
chr10	745322	T	TA	UPSTREAM	YJR162C
chr10	745385	G	A	UPSTREAM	YJR162C
chr10	745390	G	C	UPSTREAM	YJR162C
chr12	902948	C	A	UPSTREAM	YLR390W-A	CCW14	1
chr12	902960	T	A	UPSTREAM	YLR390W-A
chr12	902967	C	T	UPSTREAM	YLR390W-A
chr12	902969	C	T	UPSTREAM	YLR390W-A
chr12	902970	T	C	UPSTREAM	YLR390W-A
chr12	902979	T	TT	UPSTREAM	YLR390W-A
chr12	902989	T	TT	UPSTREAM	YLR390W-A
chr12	903013	CT	C	UPSTREAM	YLR390W-A
chr13	253031	T	A	UPSTREAM	YML008C	ERG6	1
chr13	451463	T	C	UPSTREAM	YMR091C	NPL6	1
chr13	451494	T	C	UPSTREAM	YMR091C
chr13	451502	T	C	UPSTREAM	YMR091C
chr13	451590	A	G	UPSTREAM	YMR091C
chr13	451743	C	T	UPSTREAM	YMR091C
chr13	452064	G	A	UPSTREAM	YMR091C
chr13	452181	C	T	UPSTREAM	YMR091C
chr13	556842	G	A	UPSTREAM	YMR145C	NDE1	1
chr13	558877	G	A	UPSTREAM	YMR147W
chr13	558884	A	G	UPSTREAM	YMR147W
chr13	558885	GA	G	UPSTREAM	YMR147W
chr13	558919	T	C	UPSTREAM	YMR147W
chr13	558987	A	G	UPSTREAM	YMR147W
chr13	559059	AAA	A	UPSTREAM	YMR147W
chr13	559107	A	AA	UPSTREAM	YMR147W
chr13	559132	G	T	UPSTREAM	YMR147W
chr13	668220	C	A	UPSTREAM	YMR203W
chr14	345712	A	G	UPSTREAM	YNL154C	YCK2	1
chr14	491381	T	C	UPSTREAM	YNL071W	LAT1	2
chr14	491385	A	C	UPSTREAM	YNL071W
chr15	259230	T	TT	UPSTREAM	SNR50/snR50		2
chr15	511142	G	A	UPSTREAM	YOR099W	KTR1	1
chr15	511243	T	A	UPSTREAM	YOR099W
chr15	511379	T	C	UPSTREAM	YOR099W
chr15	511443	T	C	UPSTREAM	YOR099W
chr15	511578	A	AAA	UPSTREAM	YOR099W
chr15	511736	A	C	UPSTREAM	YOR099W
chr15	511740	C	T	UPSTREAM	YOR099W
chr15	511741	T	TC	UPSTREAM	YOR099W
chr15	511746	C	T	UPSTREAM	YOR099W
chr15	891617	G	A	UPSTREAM	YOR306C	MCH5	1
chr15	891758	C	T	UPSTREAM	YOR306C
chr15	891827	G	C	UPSTREAM	YOR306C
chr15	892024	G	C	UPSTREAM	YOR306C
chr15	949796	G	GG	UPSTREAM	YOR335C	ALA1	1
chr16	121484	A	G	UPSTREAM	YPL226W	NEW1	1
chr16	121557	G	A	UPSTREAM	YPL226W
chr16	121585	TT	T	UPSTREAM	YPL226W
chr16	408842	C	T	UPSTREAM	YPL078C	ATP4	1
chr16	408889	G	A	UPSTREAM	YPL078C
chr16	876647	T	C	UPSTREAM	YPR166C	MRP2	2
chr16	876799	A	AA	UPSTREAM	YPR166C
chr16	876811	T	C	UPSTREAM	YPR166C
chr16	876853	A	G	UPSTREAM	YPR166C
chr16	876931	T	C	UPSTREAM	YPR166C
chr16	877132	G	A	UPSTREAM	YPR166C
chr16	877133	C	CC	UPSTREAM	YPR166C
chr16	877177	T	TT	UPSTREAM	YPR166C
